# Supplementary material for: Bidirectional Influences of Information Sampling and Concept Learning
Source: Psychol Rev. 2021 Jul 19;129(2):213–34. doi: 10.1037/rev0000287 (PMC8766620; doi:10.1037/rev0000287)
Supplement: Supplementary file 1 [file REV-2019-1177_Suppl.zip]

Archive with 3 entries (3 files):
- eye_v3.aux
- eye_v3.log
- texput.log
