# Supplementary material for: Bidirectional Influences of Information Sampling and Concept Learning
Source: Psychol Rev. 2021 Jul 19;129(2):213–34. doi: 10.1037/rev0000287 (PMC8766620; doi:10.1037/rev0000287)
Supplement: Supplementary file 1 [file REV-2019-1177_Suppl.zip › eye_v3.aux]

\relax 
\providecommand\hyper@newdestlabel[2]{}
\providecommand\BKM@entry[2]{}
\providecommand\HyperFirstAtBeginDocument{\AtBeginDocument}
\HyperFirstAtBeginDocument{\ifx\hyper@anchor\@undefined
\global\let\oldcontentsline\contentsline
\gdef\contentsline#1#2#3#4{\oldcontentsline{#1}{#2}{#3}}
\global\let\oldnewlabel\newlabel
\gdef\newlabel#1#2{\newlabelxx{#1}#2}
\gdef\newlabelxx#1#2#3#4#5#6{\oldnewlabel{#1}{{#2}{#3}}}
\AtEndDocument{\ifx\hyper@anchor\@undefined
\let\contentsline\oldcontentsline
\let\newlabel\oldnewlabel
\fi}
\fi}
\global\let\hyper@last\relax 
\gdef\HyperFirstAtBeginDocument#1{#1}
\providecommand\HyField@AuxAddToFields[1]{}
\providecommand\HyField@AuxAddToCoFields[2]{}
\babel@aux{english}{}
\BKM@entry{id=1,dest={73656374696F6E2A2E33},srcline={166}}{5C3337365C3337375C303030495C3030306E5C303030745C303030725C3030306F5C303030645C303030755C303030635C303030745C303030695C3030306F5C3030306E}
\@writefile{toc}{\contentsline {section}{Introduction}{3}{section*.3}\protected@file@percent }
\newlabel{introduction}{{}{3}{Introduction}{section*.3}{}}
\BKM@entry{id=2,dest={73656374696F6E2A2E35},srcline={189}}{5C3337365C3337375C3030304F5C303030705C303030745C303030695C3030306D5C303030615C3030306C5C3030305C3034305C303030455C303030785C303030705C303030655C303030725C303030695C3030306D5C303030655C3030306E5C303030745C3030305C3034305C303030445C303030655C303030735C303030695C303030675C3030306E5C3030305C3034305C303030615C3030306E5C303030645C3030305C3034305C303030485C303030755C3030306D5C303030615C3030306E5C3030305C3034305C303030495C3030306E5C303030665C3030306F5C303030725C3030306D5C303030615C303030745C303030695C3030306F5C3030306E5C3030305C3034305C303030535C303030615C3030306D5C303030705C3030306C5C303030695C3030306E5C30303067}
\@writefile{lof}{\contentsline {figure}{\numberline {1}{\ignorespaces Two Views of Attention. \textbf  {A)} Contemporary categorization models tend to sidestep questions related to how decision-makers sample information from the world. Instead, their emphasis is on how multidimensional stimulus representations are are \enquote {contorted} by selective attention (e.g., Kruschke, 1992; Love et al., 2004; Nosofsky, 1986). In the example on the left, three stimulus dimensions (Size, Color and Shape) are equally attended. On the right, \enquote {Size} is given greater attentional weight than \enquote {Shape} or \enquote {Color}. \textbf  {B)} Active sampling requires decisions, not only about the appropriate final choice, but also about what samples should be selected. In the category structure depicted at left (Blair et al., 2009), the optimal sampling strategy is to first sample dimension 1, and then, depending on its value, sample either D2 or D3 (grey rectangles denote informative samples). This temporally-ordered sequence is illustrated at right. It is never necessary to sample all three dimension if D1 is sampled first.\relax }}{6}{figure.caption.4}\protected@file@percent }
\providecommand*\caption@xref[2]{\@setref\relax\@undefined{#1}}
\newlabel{fig:earlyLateFilter}{{1}{6}{Two Views of Attention. \textbf {A)} Contemporary categorization models tend to sidestep questions related to how decision-makers sample information from the world. Instead, their emphasis is on how multidimensional stimulus representations are are \enquote {contorted} by selective attention (e.g., Kruschke, 1992; Love et al., 2004; Nosofsky, 1986). In the example on the left, three stimulus dimensions (Size, Color and Shape) are equally attended. On the right, \enquote {Size} is given greater attentional weight than \enquote {Shape} or \enquote {Color}. \textbf {B)} Active sampling requires decisions, not only about the appropriate final choice, but also about what samples should be selected. In the category structure depicted at left (Blair et al., 2009), the optimal sampling strategy is to first sample dimension 1, and then, depending on its value, sample either D2 or D3 (grey rectangles denote informative samples). This temporally-ordered sequence is illustrated at right. It is never necessary to sample all three dimension if D1 is sampled first.\relax }{figure.caption.4}{}}
\@writefile{toc}{\contentsline {subsection}{Optimal Experiment Design and Human Information Sampling}{7}{section*.5}\protected@file@percent }
\newlabel{optimal-experiment-design-and-human-information-sampling}{{}{7}{Optimal Experiment Design and Human Information Sampling}{section*.5}{}}
\BKM@entry{id=3,dest={73656374696F6E2A2E37},srcline={204}}{5C3337365C3337375C303030575C303030685C303030615C303030745C3030305C3034305C303030695C303030735C3030305C3034305C303030615C3030305C3034305C303030605C303030605C303030555C303030735C303030655C303030665C303030755C3030306C5C303030275C303030275C3030305C3034305C303030515C303030755C303030655C303030735C303030745C303030695C3030306F5C3030306E5C3030303F}
\@writefile{lof}{\contentsline {figure}{\numberline {2}{\ignorespaces Bidirectional Influences of Information Sampling and Learning. In this example, a decision-maker has learned to categorize stimuli, which vary according to three dimensions (one that is highly informative, one that is moderately informative, and one that is irrelevant), into two categories (denoted by blue crosses and red circles) by actively sampling information from the external world (110 stimuli, \emph  {randomly}-drawn from this imaginary world, are illustrated at the right). Their knowledge of the world (depicted as two probability distributions at left), reflects the samples that have been observed. In this example, the decision-maker has learned that the \enquote {highly-important} dimension predicts the category label, but has not learned that the \enquote {moderately-important} dimension mediates this relationship. As a result, this learner would be unable to classify all stimuli accurately. Characteristics of the external world (e.g., costs associated with sampling each dimension, or costs associated with incorrect choices), as well as characteristics of the learner (e.g., some learners might show a stronger bias for simple hypotheses) influence what is ultimately learned.\relax }}{8}{figure.caption.6}\protected@file@percent }
\newlabel{fig:belief}{{2}{8}{Bidirectional Influences of Information Sampling and Learning. In this example, a decision-maker has learned to categorize stimuli, which vary according to three dimensions (one that is highly informative, one that is moderately informative, and one that is irrelevant), into two categories (denoted by blue crosses and red circles) by actively sampling information from the external world (110 stimuli, \emph {randomly}-drawn from this imaginary world, are illustrated at the right). Their knowledge of the world (depicted as two probability distributions at left), reflects the samples that have been observed. In this example, the decision-maker has learned that the \enquote {highly-important} dimension predicts the category label, but has not learned that the \enquote {moderately-important} dimension mediates this relationship. As a result, this learner would be unable to classify all stimuli accurately. Characteristics of the external world (e.g., costs associated with sampling each dimension, or costs associated with incorrect choices), as well as characteristics of the learner (e.g., some learners might show a stronger bias for simple hypotheses) influence what is ultimately learned.\relax }{figure.caption.6}{}}
\@writefile{toc}{\contentsline {subsection}{What is a \enquote {Useful} Question?}{8}{section*.7}\protected@file@percent }
\newlabel{what-is-a-useful-question}{{}{8}{\texorpdfstring {What is a \enquote {Useful} Question?}{What is a ``Useful'' Question?}}{section*.7}{}}
\BKM@entry{id=4,dest={73656374696F6E2A2E38},srcline={211}}{5C3337365C3337375C303030535C303030655C3030306C5C303030665C3030302D5C303030545C303030655C303030725C3030306D5C303030695C3030306E5C303030615C303030745C303030695C3030306F5C3030306E5C3030305C3034305C3030305C3034365C3030305C3034305C303030425C303030725C303030615C3030306E5C303030635C303030685C303030695C3030306E5C30303067}
\@writefile{toc}{\contentsline {subsection}{Self-Termination \& Branching}{9}{section*.8}\protected@file@percent }
\newlabel{self-termination-branching}{{}{9}{Self-Termination \& Branching}{section*.8}{}}
\BKM@entry{id=5,dest={73656374696F6E2A2E39},srcline={226}}{5C3337365C3337375C303030545C303030685C303030655C3030305C3034305C303030505C303030725C3030306F5C303030705C3030306F5C303030735C303030655C303030645C3030305C3034305C3030304D5C3030306F5C303030645C303030655C3030306C}
\@writefile{toc}{\contentsline {subsection}{The Proposed Model}{12}{section*.9}\protected@file@percent }
\newlabel{the-proposed-model}{{}{12}{The Proposed Model}{section*.9}{}}
\BKM@entry{id=6,dest={73656374696F6E2A2E3130},srcline={239}}{5C3337365C3337375C3030304D5C3030306F5C303030645C303030655C3030306C5C3030305C3034305C3030304F5C303030765C303030655C303030725C303030765C303030695C303030655C30303077}
\@writefile{toc}{\contentsline {section}{Model Overview}{14}{section*.10}\protected@file@percent }
\newlabel{model-overview}{{}{14}{Model Overview}{section*.10}{}}
\BKM@entry{id=7,dest={73656374696F6E2A2E3132},srcline={252}}{5C3337365C3337375C303030435C3030306F5C3030306E5C303030635C303030655C303030705C303030745C3030302D5C3030304C5C303030655C303030615C303030725C3030306E5C303030695C3030306E5C303030675C3030305C3034305C303030435C3030306F5C3030306D5C303030705C3030306F5C3030306E5C303030655C3030306E5C30303074}
\@writefile{lof}{\contentsline {figure}{\numberline {3}{\ignorespaces \textbf  {A)} Active learning requires decisions, not only about the final choice, but about what information sources should be sampled When the cost of sampling an information source exceeds the expected gain in utility, a purely \emph  {exploitative} decision-maker should commit to a final choice. \textbf  {B)} To decide whether to stop deliberating, or to sample an additional stimulus dimension, SEA performs \emph  {preposterior inference}. In the illustrated example, two of the four features used by Rehder and Hoffman (2005a) (i.e., the \enquote {head} and \enquote {tail} of an abstract \enquote {bird} stimulus) have been observed, and all possible future sequences of samples are simulated. In typical categorization tasks, participants strive to maximize the accuracy of the final choice (as in Table \ref  {tab:utility}), and the cost of sampling each dimension is equivalent. For other kinds of decisions (e.g., those involving medical diagnoses), outcomes associated with the final choice can be associated with asymmetric values (e.g., the cost of a false negative is often greater than the cost of a false positive). Similarly, different tests can impose different costs (e.g., an MRI is more expensive than a blood test). Our beliefs about costs, values, and the probabilities of future events influence what information is sampled, and therefore what is ultimately learned. \emph  {Ellipse}: A decision-maker using a myopic planning process would consider the possible results of only a single sample into the future, and then make the best possible response. Full preposterior inference is generally more accurate, as it also considers the potential results of subsequent samples.\relax }}{15}{figure.caption.11}\protected@file@percent }
\newlabel{fig:prepost}{{3}{15}{\textbf {A)} Active learning requires decisions, not only about the final choice, but about what information sources should be sampled When the cost of sampling an information source exceeds the expected gain in utility, a purely \emph {exploitative} decision-maker should commit to a final choice. \textbf {B)} To decide whether to stop deliberating, or to sample an additional stimulus dimension, SEA performs \emph {preposterior inference}. In the illustrated example, two of the four features used by Rehder and Hoffman (2005a) (i.e., the \enquote {head} and \enquote {tail} of an abstract \enquote {bird} stimulus) have been observed, and all possible future sequences of samples are simulated. In typical categorization tasks, participants strive to maximize the accuracy of the final choice (as in Table \ref {tab:utility}), and the cost of sampling each dimension is equivalent. For other kinds of decisions (e.g., those involving medical diagnoses), outcomes associated with the final choice can be associated with asymmetric values (e.g., the cost of a false negative is often greater than the cost of a false positive). Similarly, different tests can impose different costs (e.g., an MRI is more expensive than a blood test). Our beliefs about costs, values, and the probabilities of future events influence what information is sampled, and therefore what is ultimately learned. \emph {Ellipse}: A decision-maker using a myopic planning process would consider the possible results of only a single sample into the future, and then make the best possible response. Full preposterior inference is generally more accurate, as it also considers the potential results of subsequent samples.\relax }{figure.caption.11}{}}
\@writefile{toc}{\contentsline {subsection}{Concept-Learning Component}{15}{section*.12}\protected@file@percent }
\newlabel{concept-learning-component}{{}{15}{Concept-Learning Component}{section*.12}{}}
\newlabel{eq:rat2}{{1}{16}{Concept-Learning Component}{equation.0.1}{}}
\newlabel{eq:rat10}{{2}{16}{Concept-Learning Component}{equation.0.2}{}}
\newlabel{eq:rat3}{{3}{17}{Concept-Learning Component}{equation.0.3}{}}
\newlabel{eq:rat4}{{4}{17}{Concept-Learning Component}{equation.0.4}{}}
\newlabel{eq:rat5}{{5}{17}{Concept-Learning Component}{equation.0.5}{}}
\BKM@entry{id=8,dest={73656374696F6E2A2E3133},srcline={300}}{5C3337365C3337375C303030435C3030306F5C3030306D5C303030625C303030695C3030306E5C303030695C3030306E5C303030675C3030305C3034305C303030435C3030306F5C3030306E5C303030635C303030655C303030705C303030745C3030302D5C3030304C5C303030655C303030615C303030725C3030306E5C303030695C3030306E5C303030675C3030305C3034305C303030775C303030695C303030745C303030685C3030305C3034305C303030615C3030305C3034305C303030555C303030745C303030695C3030306C5C303030695C303030745C303030795C3030302D5C303030535C303030655C3030306E5C303030735C303030695C303030745C303030695C303030765C303030655C3030305C3034305C303030535C303030615C3030306D5C303030705C3030306C5C303030695C3030306E5C303030675C3030305C3034305C3030304E5C3030306F5C303030725C3030306D}
\gdef \LT@i {\LT@entry 
    {3}{16.31346pt}\LT@entry 
    {3}{29.62497pt}\LT@entry 
    {3}{23.62497pt}}
\@writefile{toc}{\contentsline {subsection}{Combining Concept-Learning with a Utility-Sensitive Sampling Norm}{18}{section*.13}\protected@file@percent }
\newlabel{combining-concept-learning-with-a-utility-sensitive-sampling-norm}{{}{18}{Combining Concept-Learning with a Utility-Sensitive Sampling Norm}{section*.13}{}}
\newlabel{tab:utility}{{1}{18}{Combining Concept-Learning with a Utility-Sensitive Sampling Norm}{table.1}{}}
\@writefile{lot}{\contentsline {table}{\numberline {1}{\ignorespaces  A hypothetical action-utility function reflecting the utility for two actions: \(a_p\) and \(a_q\). For this particular function, maximizing utility is equivalent to maximizing accuracy. Correct responses are rewarded with 100 utility units, and incorrect responses are awarded 0 units.\relax }}{18}{table.1}\protected@file@percent }
\newlabel{eq:eU}{{6}{19}{Combining Concept-Learning with a Utility-Sensitive Sampling Norm}{equation.0.6}{}}
\newlabel{eq:actionVal}{{7}{19}{Combining Concept-Learning with a Utility-Sensitive Sampling Norm}{equation.0.7}{}}
\newlabel{eq:eU2}{{8}{20}{Combining Concept-Learning with a Utility-Sensitive Sampling Norm}{equation.0.8}{}}
\newlabel{eq:UFoi}{{9}{20}{Combining Concept-Learning with a Utility-Sensitive Sampling Norm}{equation.0.9}{}}
\newlabel{eq:GFi}{{10}{21}{Combining Concept-Learning with a Utility-Sensitive Sampling Norm}{equation.0.10}{}}
\BKM@entry{id=9,dest={73656374696F6E2A2E3134},srcline={373}}{5C3337365C3337375C303030425C303030615C3030306C5C303030615C3030306E5C303030635C303030695C3030306E5C303030675C3030305C3034305C303030445C303030655C3030306D5C303030615C3030306E5C303030645C303030735C3030305C3034305C303030665C3030306F5C303030725C3030305C3034305C303030455C303030785C303030705C3030306C5C3030306F5C303030725C303030615C303030745C303030695C3030306F5C3030306E5C3030305C3034305C303030615C3030306E5C303030645C3030305C3034305C303030455C303030785C303030705C3030306C5C3030306F5C303030695C303030745C303030615C303030745C303030695C3030306F5C3030306E}
\@writefile{toc}{\contentsline {subsection}{Balancing Demands for Exploration and Exploitation}{22}{section*.14}\protected@file@percent }
\newlabel{balancing-demands-for-exploration-and-exploitation}{{}{22}{Balancing Demands for Exploration and Exploitation}{section*.14}{}}
\BKM@entry{id=10,dest={73656374696F6E2A2E3135},srcline={396}}{5C3337365C3337375C303030535C303030755C3030306D5C3030306D5C303030615C303030725C30303079}
\newlabel{eq:Ei}{{11}{23}{Balancing Demands for Exploration and Exploitation}{equation.0.11}{}}
\newlabel{eq:PFm}{{12}{23}{Balancing Demands for Exploration and Exploitation}{equation.0.12}{}}
\@writefile{toc}{\contentsline {subsection}{Summary}{23}{section*.15}\protected@file@percent }
\newlabel{summary}{{}{23}{Summary}{section*.15}{}}
\BKM@entry{id=11,dest={73656374696F6E2A2E3136},srcline={407}}{5C3337365C3337375C3030304D5C303030795C3030306F5C303030705C303030695C303030635C3030305C3034305C303030765C303030735C3030302E5C3030305C3034305C303030505C303030725C303030655C303030705C3030306F5C303030735C303030745C303030655C303030725C303030695C3030306F5C303030725C3030305C3034305C303030415C3030306E5C303030615C3030306C5C303030795C303030735C303030695C30303073}
\newlabel{myopic-vs.-preposterior-analysis}{{}{24}{Myopic vs.~Preposterior Analysis}{section*.16}{}}
\@writefile{toc}{\contentsline {subsubsection}{Myopic vs.\nobreakspace  {}Preposterior Analysis}{24}{section*.16}\protected@file@percent }
\BKM@entry{id=12,dest={73656374696F6E2A2E3137},srcline={418}}{5C3337365C3337375C303030535C303030695C3030306D5C303030755C3030306C5C303030615C303030745C303030695C3030306F5C3030306E5C30303073}
\@writefile{toc}{\contentsline {section}{Simulations}{26}{section*.17}\protected@file@percent }
\newlabel{simulations}{{}{26}{Simulations}{section*.17}{}}
\BKM@entry{id=13,dest={73656374696F6E2A2E3138},srcline={429}}{5C3337365C3337375C303030425C303030655C3030306E5C303030655C303030665C303030695C303030745C303030735C3030305C3034305C3030306F5C303030665C3030305C3034305C303030535C303030655C3030306C5C303030655C303030635C303030745C303030695C303030765C303030655C3030305C3034305C303030535C303030615C3030306D5C303030705C3030306C5C303030695C3030306E5C30303067}
\@writefile{toc}{\contentsline {subsection}{Benefits of Selective Sampling}{28}{section*.18}\protected@file@percent }
\newlabel{benefits-of-selective-sampling}{{}{28}{Benefits of Selective Sampling}{section*.18}{}}
\BKM@entry{id=14,dest={73656374696F6E2A2E3230},srcline={446}}{5C3337365C3337375C303030535C303030685C303030655C303030705C303030615C303030725C303030645C3030305C3034305C303030655C303030745C3030305C3034305C303030615C3030306C5C3030302E5C3030305C3034305C3030305C3035305C303030315C303030395C303030365C303030315C3030305C303531}
\@writefile{lof}{\contentsline {figure}{\numberline {4}{\ignorespaces Classification accuracy increased quickly, such that after 40 training blocks, the model was typically able to categorize \(>\) 97\% of the stimuli correctly. The number of features sampled (\textbf  {A}) negatively covaried with the slope of the learning curve (\textbf  {B}). This reflects the models ability to efficiently explore unsampled features (i.e., by considering the number of times each feature has been observed; Equation \textup  {\hbox {\mathsurround \z@ \normalfont  (\ignorespaces \ref  {eq:Ei}\unskip \@@italiccorr )}}), and capitalize on the single reliable feature in the simulation environment. The selective sampling model learned more quickly than a comparable model in which all stimulus features were always sampled (\textbf  {C}).\relax }}{29}{figure.caption.19}\protected@file@percent }
\newlabel{fig:lessMore}{{4}{29}{Classification accuracy increased quickly, such that after 40 training blocks, the model was typically able to categorize \(>\) 97\% of the stimuli correctly. The number of features sampled (\textbf {A}) negatively covaried with the slope of the learning curve (\textbf {B}). This reflects the models ability to efficiently explore unsampled features (i.e., by considering the number of times each feature has been observed; Equation \eqref {eq:Ei}), and capitalize on the single reliable feature in the simulation environment. The selective sampling model learned more quickly than a comparable model in which all stimulus features were always sampled (\textbf {C}).\relax }{figure.caption.19}{}}
\@writefile{toc}{\contentsline {subsection}{Shepard et al. (1961)}{29}{section*.20}\protected@file@percent }
\newlabel{shepard1961}{{}{29}{Shepard et al. (1961)}{section*.20}{}}
\@writefile{lof}{\contentsline {figure}{\numberline {5}{\ignorespaces Geometric Depiction of the Six Problem Types (Shepard et al., 1961). Members of each category are denoted by white and black spheres. In the Type I problem, a single dimension is relevant. In the type II problem, two dimensions are relevant, and decisions makers must employ a logical XOR rule. In the type III, IV, and V problems, all dimensions are informative, but the categorization structures differ in interesting ways. In the type VI problem, all stimulus dimensions must be considered.\relax }}{30}{figure.caption.21}\protected@file@percent }
\newlabel{fig:shep}{{5}{30}{Geometric Depiction of the Six Problem Types (Shepard et al., 1961). Members of each category are denoted by white and black spheres. In the Type I problem, a single dimension is relevant. In the type II problem, two dimensions are relevant, and decisions makers must employ a logical XOR rule. In the type III, IV, and V problems, all dimensions are informative, but the categorization structures differ in interesting ways. In the type VI problem, all stimulus dimensions must be considered.\relax }{figure.caption.21}{}}
\BKM@entry{id=15,dest={73656374696F6E2A2E3233},srcline={475}}{5C3337365C3337375C303030535C303030745C303030725C303030615C303030745C303030655C303030675C303030695C303030635C3030305C3034305C303030415C303030745C303030745C303030655C3030306E5C303030745C303030695C3030306F5C3030306E5C3030305C3034305C303030775C303030695C303030745C303030685C303030695C3030306E5C3030305C3034305C303030495C3030306E5C303030645C303030695C303030765C303030695C303030645C303030755C303030615C3030306C5C3030305C3034305C303030545C303030725C303030695C303030615C3030306C5C30303073}
\@writefile{lof}{\contentsline {figure}{\numberline {6}{\ignorespaces Human and model accuracy and sampling behaviour for the six problems described by Shepard et al. (1961). \textbf  {A)} Left: Human categorization accuracy by learning block. Right: Model Accuracy by learning block. Mirroring behaviour of the Rational model (Anderson, 1991b), learning of the type IV was attenuated during later blocks relative to other problem types. For discussion of this effect, please see the original text. \textbf  {B)} Left: In an eye-tracking study, Rehder and Hoffman (2005a) found that human participants learned to selectively fixate on behaviourally relevant stimulus dimensions across blocks. Horizontal axis: learning block. Right: Like human decision-makers, the model learned to selectively sample from behaviourally-relevant stimulus dimensions. Vertical-axis: number of dimensions sampled. Horizontal-axis: learning block.\relax }}{32}{figure.caption.22}\protected@file@percent }
\newlabel{fig:rehderShj}{{6}{32}{Human and model accuracy and sampling behaviour for the six problems described by Shepard et al. (1961). \textbf {A)} Left: Human categorization accuracy by learning block. Right: Model Accuracy by learning block. Mirroring behaviour of the Rational model (Anderson, 1991b), learning of the type IV was attenuated during later blocks relative to other problem types. For discussion of this effect, please see the original text. \textbf {B)} Left: In an eye-tracking study, Rehder and Hoffman (2005a) found that human participants learned to selectively fixate on behaviourally relevant stimulus dimensions across blocks. Horizontal axis: learning block. Right: Like human decision-makers, the model learned to selectively sample from behaviourally-relevant stimulus dimensions. Vertical-axis: number of dimensions sampled. Horizontal-axis: learning block.\relax }{figure.caption.22}{}}
\gdef \LT@ii {\LT@entry 
    {1}{52.67311pt}\LT@entry 
    {1}{26.849pt}\LT@entry 
    {1}{26.849pt}\LT@entry 
    {1}{20.849pt}}
\@writefile{toc}{\contentsline {subsection}{Strategic Attention within Individual Trials}{33}{section*.23}\protected@file@percent }
\newlabel{strategic-attention-within-individual-trials}{{}{33}{Strategic Attention within Individual Trials}{section*.23}{}}
\newlabel{tab:blair}{{2}{33}{Strategic Attention within Individual Trials}{table.2}{}}
\@writefile{lot}{\contentsline {table}{\numberline {2}{\ignorespaces Category structure used by Blair et al. (2009) (Experiment 2) to investigate effects associated with stimulus-specific attention. While eye-tracking data was collected, participants learned to sort the 8 stimuli into 4 different categories (A-D). The A and B categories shared the same relevant dimensions (D1 \& D2), as did categories C and D (D1 \& D3). The optimal strategy was to first sample dimension 1 (D1), and then sample either D2 or D3 depending on its value (i.e., if D1 = 0, the optimal strategy would be to sample D2, otherwise, one should sample D3). See also Figure \ref  {fig:earlyLateFilter}.B.\relax }}{33}{table.2}\protected@file@percent }
\BKM@entry{id=16,dest={73656374696F6E2A2E3234},srcline={513}}{5C3337365C3337375C3030304D5C3030306F5C303030645C303030655C3030306C5C303030695C3030306E5C303030675C3030305C3034305C303030455C303030795C303030655C3030302D5C3030304D5C3030306F5C303030765C303030655C3030306D5C303030655C3030306E5C303030745C303030735C3030305C3034305C303030695C3030306E5C3030305C3034305C303030745C303030685C303030655C3030305C3034305C303030605C303030605C303030355C3030302F5C303030345C303030275C303030275C3030305C3034305C303030435C303030615C303030745C303030655C303030675C3030306F5C303030725C303030695C3030307A5C303030615C303030745C303030695C3030306F5C3030306E5C3030305C3034305C303030545C303030615C303030735C3030306B}
\@writefile{toc}{\contentsline {subsection}{Modeling Eye-Movements in the \enquote {5/4} Categorization Task}{35}{section*.24}\protected@file@percent }
\newlabel{modeling-eye-movements-in-the-54-categorization-task}{{}{35}{\texorpdfstring {Modeling Eye-Movements in the \enquote {5/4} Categorization Task}{Modeling Eye-Movements in the ``5/4'' Categorization Task}}{section*.24}{}}
\gdef \LT@iii {\LT@entry 
    {1}{50.78157pt}\LT@entry 
    {1}{42.34996pt}\LT@entry 
    {1}{42.34996pt}\LT@entry 
    {1}{37.78098pt}\LT@entry 
    {1}{27.37608pt}}
\newlabel{tab:fiveFour}{{3}{36}{\texorpdfstring {Modeling Eye-Movements in the \enquote {5/4} Categorization Task}{Modeling Eye-Movements in the ``5/4'' Categorization Task}}{table.3}{}}
\@writefile{lot}{\contentsline {table}{\numberline {3}{\ignorespaces  The classic \enquote {5/4} Category Structure introduced by Medin and Schaffer (1978). Participants trained on the first nine stimuli (A1-A5 and B1-B4), and then, during a transfer phase, also categorized the remaining seven stimuli (T1-T7).\relax }}{36}{table.3}\protected@file@percent }
\BKM@entry{id=17,dest={73656374696F6E2A2E3236},srcline={571}}{5C3337365C3337375C303030525C303030755C3030306C5C303030655C3030302D5C303030505C3030306C5C303030755C303030735C3030305C3034305C303030455C303030785C303030635C303030655C303030705C303030745C303030695C3030306F5C3030306E}
\@writefile{lof}{\contentsline {figure}{\numberline {7}{\ignorespaces Choice data (probability of choosing category \enquote {A} for each stimulus) for the model (solid line), and for human participants (dashed line; Rehder \& Hoffman, 2005b).\relax }}{38}{figure.caption.25}\protected@file@percent }
\newlabel{fig:fiveFour}{{7}{38}{Choice data (probability of choosing category \enquote {A} for each stimulus) for the model (solid line), and for human participants (dashed line; Rehder \& Hoffman, 2005b).\relax }{figure.caption.25}{}}
\@writefile{toc}{\contentsline {subsection}{Rule-Plus Exception}{38}{section*.26}\protected@file@percent }
\newlabel{rule-plus-exception}{{}{38}{Rule-Plus Exception}{section*.26}{}}
\gdef \LT@iv {\LT@entry 
    {1}{52.67311pt}\LT@entry 
    {1}{66.17638pt}\LT@entry 
    {1}{26.849pt}\LT@entry 
    {1}{26.849pt}\LT@entry 
    {1}{26.849pt}\LT@entry 
    {1}{20.849pt}}
\newlabel{tab:rulex}{{4}{39}{Rule-Plus Exception}{table.4}{}}
\@writefile{lot}{\contentsline {table}{\numberline {4}{\ignorespaces  Rule-plus exception category structure (Davis et al., 2012c). Participants in this study learned to categorize based on the first eight stimuli (Item Type: \enquote {Train}). By attending only to the first feature (\enquote {D1}), participants would be able to categorize three of the four stimuli within each category. Exception items (marked with an asterisk) violate this simple rule, and thus require attention to other features. After category training, item recognition for the rule-following and exception items is compared via a two-alternative forced choice task, involving comparison to eight additional test items (Item Type: \enquote {Test}).\relax }}{39}{table.4}\protected@file@percent }
\newlabel{eq:repStrength}{{13}{40}{Rule-Plus Exception}{equation.0.13}{}}
\@writefile{lof}{\contentsline {figure}{\numberline {8}{\ignorespaces \textbf  {A)} Human Behaviour: Recognition (\enquote {Rec.}) and categorization (\enquote {Cat.}) accuracy for rule-following (\enquote {Rule}) vs.\nobreakspace  {}exception (\enquote {Ex.}) stimuli (Davis et al., 2012b). While categorization accuracy was greater for rule-following items, recognition accuracy was greater for exception items. Error bars reflect 95\% confidence intervals. \textbf  {B)} Model Behaviour. Mirroring human behaviour, the model displayed greater categorization accuracy for rule-following items than for exception items, but greater recognition strength (Equation \textup  {\hbox {\mathsurround \z@ \normalfont  (\ignorespaces \ref  {eq:repStrength}\unskip \@@italiccorr )}}) for the exception items than the rule-following items. (Note differences in the vertical-axis scale for categorization accuracy and recognition strength.) \textbf  {C)} Model Categorization Behaviour: Categorization accuracy for rule and exception items for the standard and yoked (\enquote {Y}) models. Mirroring human behaviour, both models displayed better categorization accuracy for rule-following items than for the exception items. Accuracy for the yoked model was lower than that of the standard-model. Model-type and stimulus-type interacted such that the yoked model displayed a greater difference in accuracy between rule-following and exception stimuli than the standard model. \textbf  {D)} Model Sampling Behaviour. While the standard model sampled a greater number of features for exception items than for rule-following items, the yoked model did not.\relax }}{41}{figure.caption.27}\protected@file@percent }
\newlabel{fig:rulex}{{8}{41}{\textbf {A)} Human Behaviour: Recognition (\enquote {Rec.}) and categorization (\enquote {Cat.}) accuracy for rule-following (\enquote {Rule}) vs.~exception (\enquote {Ex.}) stimuli (Davis et al., 2012b). While categorization accuracy was greater for rule-following items, recognition accuracy was greater for exception items. Error bars reflect 95\% confidence intervals. \textbf {B)} Model Behaviour. Mirroring human behaviour, the model displayed greater categorization accuracy for rule-following items than for exception items, but greater recognition strength (Equation \eqref {eq:repStrength}) for the exception items than the rule-following items. (Note differences in the vertical-axis scale for categorization accuracy and recognition strength.) \textbf {C)} Model Categorization Behaviour: Categorization accuracy for rule and exception items for the standard and yoked (\enquote {Y}) models. Mirroring human behaviour, both models displayed better categorization accuracy for rule-following items than for the exception items. Accuracy for the yoked model was lower than that of the standard-model. Model-type and stimulus-type interacted such that the yoked model displayed a greater difference in accuracy between rule-following and exception stimuli than the standard model. \textbf {D)} Model Sampling Behaviour. While the standard model sampled a greater number of features for exception items than for rule-following items, the yoked model did not.\relax }{figure.caption.27}{}}
\BKM@entry{id=18,dest={73656374696F6E2A2E3238},srcline={635}}{5C3337365C3337375C303030475C303030655C3030306E5C303030655C303030725C303030615C3030306C5C3030305C3034305C303030445C303030695C303030735C303030635C303030755C303030735C303030735C303030695C3030306F5C3030306E}
\@writefile{toc}{\contentsline {section}{General Discussion}{42}{section*.28}\protected@file@percent }
\newlabel{general-discussion}{{}{42}{General Discussion}{section*.28}{}}
\BKM@entry{id=19,dest={73656374696F6E2A2E3239},srcline={658}}{5C3337365C3337375C303030425C303030615C303030795C303030655C303030735C303030695C303030615C3030306E5C3030305C3034305C303030445C303030695C303030735C303030635C303030725C303030695C3030306D5C303030695C3030306E5C303030615C303030745C303030695C303030765C303030655C3030305C3034305C3030304C5C303030655C303030615C303030725C3030306E5C303030695C3030306E5C30303067}
\newlabel{bayesian-discriminative-learning}{{}{46}{Bayesian Discriminative Learning}{section*.29}{}}
\@writefile{toc}{\contentsline {subsubsection}{Bayesian Discriminative Learning}{46}{section*.29}\protected@file@percent }
\BKM@entry{id=20,dest={73656374696F6E2A2E3330},srcline={669}}{5C3337365C3337375C303030465C303030755C303030745C303030755C303030725C303030655C3030305C3034305C303030445C303030695C303030725C303030655C303030635C303030745C303030695C3030306F5C3030306E5C30303073}
\@writefile{toc}{\contentsline {subsection}{Future Directions}{48}{section*.30}\protected@file@percent }
\newlabel{future-directions}{{}{48}{Future Directions}{section*.30}{}}
\BKM@entry{id=21,dest={73656374696F6E2A2E3331},srcline={682}}{5C3337365C3337375C303030435C3030306F5C3030306E5C303030635C3030306C5C303030755C303030735C303030695C3030306F5C3030306E5C30303073}
\@writefile{toc}{\contentsline {section}{Conclusions}{50}{section*.31}\protected@file@percent }
\newlabel{conclusions}{{}{50}{Conclusions}{section*.31}{}}
\BKM@entry{id=22,dest={73656374696F6E2A2E3332},srcline={691}}{5C3337365C3337375C303030525C303030655C303030665C303030655C303030725C303030655C3030306E5C303030635C303030655C30303073}
\@writefile{toc}{\contentsline {section}{References}{52}{section*.32}\protected@file@percent }
\newlabel{references}{{}{52}{References}{section*.32}{}}
\BKM@entry{id=23,dest={73656374696F6E2A2E3333},srcline={1054}}{5C3337365C3337375C303030415C303030705C303030705C303030655C3030306E5C303030645C303030695C303030785C3030305C3034305C30303031}
\@writefile{toc}{\contentsline {section}{Appendix 1}{64}{section*.33}\protected@file@percent }
\newlabel{appendix-1}{{}{64}{Appendix 1}{section*.33}{}}
\BKM@entry{id=24,dest={73656374696F6E2A2E3334},srcline={1077}}{5C3337365C3337375C303030415C303030705C303030705C303030655C3030306E5C303030645C303030695C303030785C3030305C3034305C30303032}
\@writefile{toc}{\contentsline {section}{Appendix 2}{65}{section*.34}\protected@file@percent }
\newlabel{appendix-2}{{}{65}{Appendix 2}{section*.34}{}}
\@writefile{lof}{\contentsline {figure}{\numberline {9}{\ignorespaces Simulation of Shepard et al. (1961): All Rules.\relax }}{65}{figure.caption.35}\protected@file@percent }
\newlabel{fig:shepAll}{{9}{65}{Simulation of Shepard et al. (1961): All Rules.\relax }{figure.caption.35}{}}
