# Supplementary material for: Bidirectional Influences of Information Sampling and Concept Learning
Source: Psychol Rev. 2021 Jul 19;129(2):213–34. doi: 10.1037/rev0000287 (PMC8766620; doi:10.1037/rev0000287)
Supplement: Supplementary file 1 [file REV-2019-1177_Suppl.zip › eye_v3.log]

This is pdfTeX, Version 3.14159265-2.6-1.40.20 (TeX Live 2019) (preloaded format=pdflatex 2019.5.8)  15 FEB 2021 11:42
entering extended mode
 restricted \write18 enabled.
 %&-line parsing enabled.
**eye_v3.tex
(./eye_v3.tex
LaTeX2e <2018-12-01>
(/usr/local/texlive/2019/texmf-dist/tex/latex/apa6/apa6.cls
Document Class: apa6 2018/09/01 v2.33 APA formatting (6th edition)
(/usr/local/texlive/2019/texmf-dist/tex/latex/base/article.cls
Document Class: article 2018/09/03 v1.4i Standard LaTeX document class
(/usr/local/texlive/2019/texmf-dist/tex/latex/base/size12.clo
File: size12.clo 2018/09/03 v1.4i Standard LaTeX file (size option)
)
\c@part=\count80
\c@section=\count81
\c@subsection=\count82
\c@subsubsection=\count83
\c@paragraph=\count84
\c@subparagraph=\count85
\c@figure=\count86
\c@table=\count87
\abovecaptionskip=\skip41
\belowcaptionskip=\skip42
\bibindent=\dimen102
)
(/usr/local/texlive/2019/texmf-dist/tex/latex/etoolbox/etoolbox.sty
Package: etoolbox 2018/08/19 v2.5f e-TeX tools for LaTeX (JAW)
\etb@tempcnta=\count88
)
Class apa6 Info: No bibliography package was specified; defaulting to (but not 
loading) Biblatex on input line 213.

(/usr/local/texlive/2019/texmf-dist/tex/latex/lm/lmodern.sty
Package: lmodern 2009/10/30 v1.6 Latin Modern Fonts
LaTeX Font Info:    Overwriting symbol font `operators' in version `normal'
(Font)                  OT1/cmr/m/n --> OT1/lmr/m/n on input line 22.
LaTeX Font Info:    Overwriting symbol font `letters' in version `normal'
(Font)                  OML/cmm/m/it --> OML/lmm/m/it on input line 23.
LaTeX Font Info:    Overwriting symbol font `symbols' in version `normal'
(Font)                  OMS/cmsy/m/n --> OMS/lmsy/m/n on input line 24.
LaTeX Font Info:    Overwriting symbol font `largesymbols' in version `normal'
(Font)                  OMX/cmex/m/n --> OMX/lmex/m/n on input line 25.
LaTeX Font Info:    Overwriting symbol font `operators' in version `bold'
(Font)                  OT1/cmr/bx/n --> OT1/lmr/bx/n on input line 26.
LaTeX Font Info:    Overwriting symbol font `letters' in version `bold'
(Font)                  OML/cmm/b/it --> OML/lmm/b/it on input line 27.
LaTeX Font Info:    Overwriting symbol font `symbols' in version `bold'
(Font)                  OMS/cmsy/b/n --> OMS/lmsy/b/n on input line 28.
LaTeX Font Info:    Overwriting symbol font `largesymbols' in version `bold'
(Font)                  OMX/cmex/m/n --> OMX/lmex/m/n on input line 29.
LaTeX Font Info:    Overwriting math alphabet `\mathbf' in version `normal'
(Font)                  OT1/cmr/bx/n --> OT1/lmr/bx/n on input line 31.
LaTeX Font Info:    Overwriting math alphabet `\mathsf' in version `normal'
(Font)                  OT1/cmss/m/n --> OT1/lmss/m/n on input line 32.
LaTeX Font Info:    Overwriting math alphabet `\mathit' in version `normal'
(Font)                  OT1/cmr/m/it --> OT1/lmr/m/it on input line 33.
LaTeX Font Info:    Overwriting math alphabet `\mathtt' in version `normal'
(Font)                  OT1/cmtt/m/n --> OT1/lmtt/m/n on input line 34.
LaTeX Font Info:    Overwriting math alphabet `\mathbf' in version `bold'
(Font)                  OT1/cmr/bx/n --> OT1/lmr/bx/n on input line 35.
LaTeX Font Info:    Overwriting math alphabet `\mathsf' in version `bold'
(Font)                  OT1/cmss/bx/n --> OT1/lmss/bx/n on input line 36.
LaTeX Font Info:    Overwriting math alphabet `\mathit' in version `bold'
(Font)                  OT1/cmr/bx/it --> OT1/lmr/bx/it on input line 37.
LaTeX Font Info:    Overwriting math alphabet `\mathtt' in version `bold'
(Font)                  OT1/cmtt/m/n --> OT1/lmtt/m/n on input line 38.
)
(/usr/local/texlive/2019/texmf-dist/tex/latex/base/fontenc.sty
Package: fontenc 2018/08/11 v2.0j Standard LaTeX package

(/usr/local/texlive/2019/texmf-dist/tex/latex/base/t1enc.def
File: t1enc.def 2018/08/11 v2.0j Standard LaTeX file
LaTeX Font Info:    Redeclaring font encoding T1 on input line 48.
))
(/usr/local/texlive/2019/texmf-dist/tex/latex/geometry/geometry.sty
Package: geometry 2018/04/16 v5.8 Page Geometry

(/usr/local/texlive/2019/texmf-dist/tex/latex/graphics/keyval.sty
Package: keyval 2014/10/28 v1.15 key=value parser (DPC)
\KV@toks@=\toks14
)
(/usr/local/texlive/2019/texmf-dist/tex/generic/oberdiek/ifpdf.sty
Package: ifpdf 2018/09/07 v3.3 Provides the ifpdf switch
)
(/usr/local/texlive/2019/texmf-dist/tex/generic/oberdiek/ifvtex.sty
Package: ifvtex 2016/05/16 v1.6 Detect VTeX and its facilities (HO)
Package ifvtex Info: VTeX not detected.
)
(/usr/local/texlive/2019/texmf-dist/tex/generic/ifxetex/ifxetex.sty
Package: ifxetex 2010/09/12 v0.6 Provides ifxetex conditional
)
\Gm@cnth=\count89
\Gm@cntv=\count90
\c@Gm@tempcnt=\count91
\Gm@bindingoffset=\dimen103
\Gm@wd@mp=\dimen104
\Gm@odd@mp=\dimen105
\Gm@even@mp=\dimen106
\Gm@layoutwidth=\dimen107
\Gm@layoutheight=\dimen108
\Gm@layouthoffset=\dimen109
\Gm@layoutvoffset=\dimen110
\Gm@dimlist=\toks15
)
(/usr/local/texlive/2019/texmf-dist/tex/latex/graphics/graphicx.sty
Package: graphicx 2017/06/01 v1.1a Enhanced LaTeX Graphics (DPC,SPQR)

(/usr/local/texlive/2019/texmf-dist/tex/latex/graphics/graphics.sty
Package: graphics 2017/06/25 v1.2c Standard LaTeX Graphics (DPC,SPQR)

(/usr/local/texlive/2019/texmf-dist/tex/latex/graphics/trig.sty
Package: trig 2016/01/03 v1.10 sin cos tan (DPC)
)
(/usr/local/texlive/2019/texmf-dist/tex/latex/graphics-cfg/graphics.cfg
File: graphics.cfg 2016/06/04 v1.11 sample graphics configuration
)
Package graphics Info: Driver file: pdftex.def on input line 99.

(/usr/local/texlive/2019/texmf-dist/tex/latex/graphics-def/pdftex.def
File: pdftex.def 2018/01/08 v1.0l Graphics/color driver for pdftex
))
\Gin@req@height=\dimen111
\Gin@req@width=\dimen112
)
(/usr/local/texlive/2019/texmf-dist/tex/latex/booktabs/booktabs.sty
Package: booktabs 2016/04/27 v1.618033 publication quality tables
\heavyrulewidth=\dimen113
\lightrulewidth=\dimen114
\cmidrulewidth=\dimen115
\belowrulesep=\dimen116
\belowbottomsep=\dimen117
\aboverulesep=\dimen118
\abovetopsep=\dimen119
\cmidrulesep=\dimen120
\cmidrulekern=\dimen121
\defaultaddspace=\dimen122
\@cmidla=\count92
\@cmidlb=\count93
\@aboverulesep=\dimen123
\@belowrulesep=\dimen124
\@thisruleclass=\count94
\@lastruleclass=\count95
\@thisrulewidth=\dimen125
)
(/usr/local/texlive/2019/texmf-dist/tex/latex/threeparttable/threeparttable.sty
Package: threeparttable 2003/06/13  v 3.0
\@tempboxb=\box27
)
\b@level@one@skip=\skip43
\e@level@one@skip=\skip44
\b@level@two@skip=\skip45
\e@level@two@skip=\skip46
\b@level@three@skip=\skip47
\e@level@three@skip=\skip48
\b@level@four@skip=\skip49
\e@level@four@skip=\skip50
\b@level@five@skip=\skip51
\e@level@five@skip=\skip52
 (/usr/local/texlive/2019/texmf-dist/tex/latex/caption/caption.sty
Package: caption 2018/10/06 v3.3-154 Customizing captions (AR)

(/usr/local/texlive/2019/texmf-dist/tex/latex/caption/caption3.sty
Package: caption3 2018/09/12 v1.8c caption3 kernel (AR)
Package caption3 Info: TeX engine: e-TeX on input line 64.
\captionmargin=\dimen126
\captionmargin@=\dimen127
\captionwidth=\dimen128
\caption@tempdima=\dimen129
\caption@indent=\dimen130
\caption@parindent=\dimen131
\caption@hangindent=\dimen132
)
\c@caption@flags=\count96
\c@ContinuedFloat=\count97
Package caption Info: threeparttable package is loaded.
)
\c@APAenum=\count98
\@text@par@indent=\skip53
\gr@box=\box28
\gr@boxwidth=\skip54
\gr@boxheight=\skip55

(/usr/local/texlive/2019/texmf-dist/tex/latex/tools/bm.sty
Package: bm 2017/01/16 v1.2c Bold Symbol Support (DPC/FMi)
\symboldoperators=\mathgroup4
\symboldletters=\mathgroup5
\symboldsymbols=\mathgroup6
LaTeX Font Info:    Redeclaring math alphabet \mathbf on input line 141.
LaTeX Info: Redefining \bm on input line 207.
)
\c@appendix=\count99

(/usr/local/texlive/2019/texmf-dist/tex/latex/fancyhdr/fancyhdr.sty
Package: fancyhdr 2019/01/31 v3.10 Extensive control of page headers and footer
s
\f@nch@headwidth=\skip56
\f@nch@O@elh=\skip57
\f@nch@O@erh=\skip58
\f@nch@O@olh=\skip59
\f@nch@O@orh=\skip60
\f@nch@O@elf=\skip61
\f@nch@O@erf=\skip62
\f@nch@O@olf=\skip63
\f@nch@O@orf=\skip64
)
(/usr/local/texlive/2019/texmf-dist/tex/latex/endfloat/endfloat.sty
Package: endfloat 2019/04/15 v2.7 LaTeX2e package puts figures and tables at en
d (jdm)
\c@posttable=\count100
\efloat@postttt=\write3
\@ef@tttopen=\count101
\c@postfigure=\count102
\efloat@postfff=\write4
\@ef@fffopen=\count103
)
(/usr/local/texlive/2019/texmf-dist/tex/latex/float/float.sty
Package: float 2001/11/08 v1.3d Float enhancements (AL)
\c@float@type=\count104
\float@exts=\toks16
\float@box=\box29
\@float@everytoks=\toks17
\@floatcapt=\box30
))
(/usr/local/texlive/2019/texmf-dist/tex/latex/amsfonts/amssymb.sty
Package: amssymb 2013/01/14 v3.01 AMS font symbols

(/usr/local/texlive/2019/texmf-dist/tex/latex/amsfonts/amsfonts.sty
Package: amsfonts 2013/01/14 v3.01 Basic AMSFonts support
\@emptytoks=\toks18
\symAMSa=\mathgroup7
\symAMSb=\mathgroup8
LaTeX Font Info:    Overwriting math alphabet `\mathfrak' in version `bold'
(Font)                  U/euf/m/n --> U/euf/b/n on input line 106.
))
(/usr/local/texlive/2019/texmf-dist/tex/latex/amsmath/amsmath.sty
Package: amsmath 2018/12/01 v2.17b AMS math features
\@mathmargin=\skip65

For additional information on amsmath, use the `?' option.
(/usr/local/texlive/2019/texmf-dist/tex/latex/amsmath/amstext.sty
Package: amstext 2000/06/29 v2.01 AMS text

(/usr/local/texlive/2019/texmf-dist/tex/latex/amsmath/amsgen.sty
File: amsgen.sty 1999/11/30 v2.0 generic functions
\@emptytoks=\toks19
\ex@=\dimen133
))
(/usr/local/texlive/2019/texmf-dist/tex/latex/amsmath/amsbsy.sty
Package: amsbsy 1999/11/29 v1.2d Bold Symbols
LaTeX Info: Redefining \boldsymbol on input line 28.
\pmbraise@=\dimen134
)
(/usr/local/texlive/2019/texmf-dist/tex/latex/amsmath/amsopn.sty
Package: amsopn 2016/03/08 v2.02 operator names
)
\inf@bad=\count105
LaTeX Info: Redefining \frac on input line 223.
\uproot@=\count106
\leftroot@=\count107
LaTeX Info: Redefining \overline on input line 385.
\classnum@=\count108
\DOTSCASE@=\count109
LaTeX Info: Redefining \ldots on input line 482.
LaTeX Info: Redefining \dots on input line 485.
LaTeX Info: Redefining \cdots on input line 606.
\Mathstrutbox@=\box31
\strutbox@=\box32
\big@size=\dimen135
LaTeX Font Info:    Redeclaring font encoding OML on input line 729.
LaTeX Font Info:    Redeclaring font encoding OMS on input line 730.
\macc@depth=\count110
\c@MaxMatrixCols=\count111
\dotsspace@=\muskip10
\c@parentequation=\count112
\dspbrk@lvl=\count113
\tag@help=\toks20
\row@=\count114
\column@=\count115
\maxfields@=\count116
\andhelp@=\toks21
\eqnshift@=\dimen136
\alignsep@=\dimen137
\tagshift@=\dimen138
\tagwidth@=\dimen139
\totwidth@=\dimen140
\lineht@=\dimen141
\@envbody=\toks22
\multlinegap=\skip66
\multlinetaggap=\skip67
\mathdisplay@stack=\toks23
LaTeX Info: Redefining \[ on input line 2844.
LaTeX Info: Redefining \] on input line 2845.
)
(/usr/local/texlive/2019/texmf-dist/tex/generic/oberdiek/ifluatex.sty
Package: ifluatex 2016/05/16 v1.4 Provides the ifluatex switch (HO)
Package ifluatex Info: LuaTeX not detected.
)
(/usr/local/texlive/2019/texmf-dist/tex/latex/base/fontenc.sty
Package: fontenc 2018/08/11 v2.0j Standard LaTeX package

(/usr/local/texlive/2019/texmf-dist/tex/latex/base/t1enc.def
File: t1enc.def 2018/08/11 v2.0j Standard LaTeX file
LaTeX Font Info:    Redeclaring font encoding T1 on input line 48.
))
(/usr/local/texlive/2019/texmf-dist/tex/latex/base/inputenc.sty
Package: inputenc 2018/08/11 v1.3c Input encoding file
\inpenc@prehook=\toks24
\inpenc@posthook=\toks25
)
(/usr/local/texlive/2019/texmf-dist/tex/latex/base/textcomp.sty
Package: textcomp 2018/08/11 v2.0j Standard LaTeX package
Package textcomp Info: Sub-encoding information:
(textcomp)               5 = only ISO-Adobe without \textcurrency
(textcomp)               4 = 5 + \texteuro
(textcomp)               3 = 4 + \textohm
(textcomp)               2 = 3 + \textestimated + \textcurrency
(textcomp)               1 = TS1 - \textcircled - \t
(textcomp)               0 = TS1 (full)
(textcomp)             Font families with sub-encoding setting implement
(textcomp)             only a restricted character set as indicated.
(textcomp)             Family '?' is the default used for unknown fonts.
(textcomp)             See the documentation for details.
Package textcomp Info: Setting ? sub-encoding to TS1/1 on input line 79.

(/usr/local/texlive/2019/texmf-dist/tex/latex/base/ts1enc.def
File: ts1enc.def 2001/06/05 v3.0e (jk/car/fm) Standard LaTeX file
Now handling font encoding TS1 ...
... processing UTF-8 mapping file for font encoding TS1

(/usr/local/texlive/2019/texmf-dist/tex/latex/base/ts1enc.dfu
File: ts1enc.dfu 2018/10/05 v1.2f UTF-8 support for inputenc
   defining Unicode char U+00A2 (decimal 162)
   defining Unicode char U+00A3 (decimal 163)
   defining Unicode char U+00A4 (decimal 164)
   defining Unicode char U+00A5 (decimal 165)
   defining Unicode char U+00A6 (decimal 166)
   defining Unicode char U+00A7 (decimal 167)
   defining Unicode char U+00A8 (decimal 168)
   defining Unicode char U+00A9 (decimal 169)
   defining Unicode char U+00AA (decimal 170)
   defining Unicode char U+00AC (decimal 172)
   defining Unicode char U+00AE (decimal 174)
   defining Unicode char U+00AF (decimal 175)
   defining Unicode char U+00B0 (decimal 176)
   defining Unicode char U+00B1 (decimal 177)
   defining Unicode char U+00B2 (decimal 178)
   defining Unicode char U+00B3 (decimal 179)
   defining Unicode char U+00B4 (decimal 180)
   defining Unicode char U+00B5 (decimal 181)
   defining Unicode char U+00B6 (decimal 182)
   defining Unicode char U+00B7 (decimal 183)
   defining Unicode char U+00B9 (decimal 185)
   defining Unicode char U+00BA (decimal 186)
   defining Unicode char U+00BC (decimal 188)
   defining Unicode char U+00BD (decimal 189)
   defining Unicode char U+00BE (decimal 190)
   defining Unicode char U+00D7 (decimal 215)
   defining Unicode char U+00F7 (decimal 247)
   defining Unicode char U+0192 (decimal 402)
   defining Unicode char U+02C7 (decimal 711)
   defining Unicode char U+02D8 (decimal 728)
   defining Unicode char U+02DD (decimal 733)
   defining Unicode char U+0E3F (decimal 3647)
   defining Unicode char U+2016 (decimal 8214)
   defining Unicode char U+2020 (decimal 8224)
   defining Unicode char U+2021 (decimal 8225)
   defining Unicode char U+2022 (decimal 8226)
   defining Unicode char U+2030 (decimal 8240)
   defining Unicode char U+2031 (decimal 8241)
   defining Unicode char U+203B (decimal 8251)
   defining Unicode char U+203D (decimal 8253)
   defining Unicode char U+2044 (decimal 8260)
   defining Unicode char U+204E (decimal 8270)
   defining Unicode char U+2052 (decimal 8274)
   defining Unicode char U+20A1 (decimal 8353)
   defining Unicode char U+20A4 (decimal 8356)
   defining Unicode char U+20A6 (decimal 8358)
   defining Unicode char U+20A9 (decimal 8361)
   defining Unicode char U+20AB (decimal 8363)
   defining Unicode char U+20AC (decimal 8364)
   defining Unicode char U+20B1 (decimal 8369)
   defining Unicode char U+2103 (decimal 8451)
   defining Unicode char U+2116 (decimal 8470)
   defining Unicode char U+2117 (decimal 8471)
   defining Unicode char U+211E (decimal 8478)
   defining Unicode char U+2120 (decimal 8480)
   defining Unicode char U+2122 (decimal 8482)
   defining Unicode char U+2126 (decimal 8486)
   defining Unicode char U+2127 (decimal 8487)
   defining Unicode char U+212E (decimal 8494)
   defining Unicode char U+2190 (decimal 8592)
   defining Unicode char U+2191 (decimal 8593)
   defining Unicode char U+2192 (decimal 8594)
   defining Unicode char U+2193 (decimal 8595)
   defining Unicode char U+2329 (decimal 9001)
   defining Unicode char U+232A (decimal 9002)
   defining Unicode char U+2422 (decimal 9250)
   defining Unicode char U+25E6 (decimal 9702)
   defining Unicode char U+25EF (decimal 9711)
   defining Unicode char U+266A (decimal 9834)
   defining Unicode char U+FEFF (decimal 65279)
))
LaTeX Info: Redefining \oldstylenums on input line 334.
Package textcomp Info: Setting cmr sub-encoding to TS1/0 on input line 349.
Package textcomp Info: Setting cmss sub-encoding to TS1/0 on input line 350.
Package textcomp Info: Setting cmtt sub-encoding to TS1/0 on input line 351.
Package textcomp Info: Setting cmvtt sub-encoding to TS1/0 on input line 352.
Package textcomp Info: Setting cmbr sub-encoding to TS1/0 on input line 353.
Package textcomp Info: Setting cmtl sub-encoding to TS1/0 on input line 354.
Package textcomp Info: Setting ccr sub-encoding to TS1/0 on input line 355.
Package textcomp Info: Setting ptm sub-encoding to TS1/4 on input line 356.
Package textcomp Info: Setting pcr sub-encoding to TS1/4 on input line 357.
Package textcomp Info: Setting phv sub-encoding to TS1/4 on input line 358.
Package textcomp Info: Setting ppl sub-encoding to TS1/3 on input line 359.
Package textcomp Info: Setting pag sub-encoding to TS1/4 on input line 360.
Package textcomp Info: Setting pbk sub-encoding to TS1/4 on input line 361.
Package textcomp Info: Setting pnc sub-encoding to TS1/4 on input line 362.
Package textcomp Info: Setting pzc sub-encoding to TS1/4 on input line 363.
Package textcomp Info: Setting bch sub-encoding to TS1/4 on input line 364.
Package textcomp Info: Setting put sub-encoding to TS1/5 on input line 365.
Package textcomp Info: Setting uag sub-encoding to TS1/5 on input line 366.
Package textcomp Info: Setting ugq sub-encoding to TS1/5 on input line 367.
Package textcomp Info: Setting ul8 sub-encoding to TS1/4 on input line 368.
Package textcomp Info: Setting ul9 sub-encoding to TS1/4 on input line 369.
Package textcomp Info: Setting augie sub-encoding to TS1/5 on input line 370.
Package textcomp Info: Setting dayrom sub-encoding to TS1/3 on input line 371.
Package textcomp Info: Setting dayroms sub-encoding to TS1/3 on input line 372.

Package textcomp Info: Setting pxr sub-encoding to TS1/0 on input line 373.
Package textcomp Info: Setting pxss sub-encoding to TS1/0 on input line 374.
Package textcomp Info: Setting pxtt sub-encoding to TS1/0 on input line 375.
Package textcomp Info: Setting txr sub-encoding to TS1/0 on input line 376.
Package textcomp Info: Setting txss sub-encoding to TS1/0 on input line 377.
Package textcomp Info: Setting txtt sub-encoding to TS1/0 on input line 378.
Package textcomp Info: Setting lmr sub-encoding to TS1/0 on input line 379.
Package textcomp Info: Setting lmdh sub-encoding to TS1/0 on input line 380.
Package textcomp Info: Setting lmss sub-encoding to TS1/0 on input line 381.
Package textcomp Info: Setting lmssq sub-encoding to TS1/0 on input line 382.
Package textcomp Info: Setting lmvtt sub-encoding to TS1/0 on input line 383.
Package textcomp Info: Setting lmtt sub-encoding to TS1/0 on input line 384.
Package textcomp Info: Setting qhv sub-encoding to TS1/0 on input line 385.
Package textcomp Info: Setting qag sub-encoding to TS1/0 on input line 386.
Package textcomp Info: Setting qbk sub-encoding to TS1/0 on input line 387.
Package textcomp Info: Setting qcr sub-encoding to TS1/0 on input line 388.
Package textcomp Info: Setting qcs sub-encoding to TS1/0 on input line 389.
Package textcomp Info: Setting qpl sub-encoding to TS1/0 on input line 390.
Package textcomp Info: Setting qtm sub-encoding to TS1/0 on input line 391.
Package textcomp Info: Setting qzc sub-encoding to TS1/0 on input line 392.
Package textcomp Info: Setting qhvc sub-encoding to TS1/0 on input line 393.
Package textcomp Info: Setting futs sub-encoding to TS1/4 on input line 394.
Package textcomp Info: Setting futx sub-encoding to TS1/4 on input line 395.
Package textcomp Info: Setting futj sub-encoding to TS1/4 on input line 396.
Package textcomp Info: Setting hlh sub-encoding to TS1/3 on input line 397.
Package textcomp Info: Setting hls sub-encoding to TS1/3 on input line 398.
Package textcomp Info: Setting hlst sub-encoding to TS1/3 on input line 399.
Package textcomp Info: Setting hlct sub-encoding to TS1/5 on input line 400.
Package textcomp Info: Setting hlx sub-encoding to TS1/5 on input line 401.
Package textcomp Info: Setting hlce sub-encoding to TS1/5 on input line 402.
Package textcomp Info: Setting hlcn sub-encoding to TS1/5 on input line 403.
Package textcomp Info: Setting hlcw sub-encoding to TS1/5 on input line 404.
Package textcomp Info: Setting hlcf sub-encoding to TS1/5 on input line 405.
Package textcomp Info: Setting pplx sub-encoding to TS1/3 on input line 406.
Package textcomp Info: Setting pplj sub-encoding to TS1/3 on input line 407.
Package textcomp Info: Setting ptmx sub-encoding to TS1/4 on input line 408.
Package textcomp Info: Setting ptmj sub-encoding to TS1/4 on input line 409.
)
(/usr/local/texlive/2019/texmf-dist/tex/latex/upquote/upquote.sty
Package: upquote 2012/04/19 v1.3 upright-quote and grave-accent glyphs in verba
tim
)
(/usr/local/texlive/2019/texmf-dist/tex/latex/microtype/microtype.sty
Package: microtype 2019/02/28 v2.7b Micro-typographical refinements (RS)
\MT@toks=\toks26
\MT@count=\count117
LaTeX Info: Redefining \textls on input line 790.
\MT@outer@kern=\dimen142
LaTeX Info: Redefining \textmicrotypecontext on input line 1336.
\MT@listname@count=\count118

(/usr/local/texlive/2019/texmf-dist/tex/latex/microtype/microtype-pdftex.def
File: microtype-pdftex.def 2019/02/28 v2.7b Definitions specific to pdftex (RS)

LaTeX Info: Redefining \lsstyle on input line 914.
LaTeX Info: Redefining \lslig on input line 914.
\MT@outer@space=\skip68
)
Package microtype Info: Loading configuration file microtype.cfg.

(/usr/local/texlive/2019/texmf-dist/tex/latex/microtype/microtype.cfg
File: microtype.cfg 2019/02/28 v2.7b microtype main configuration file (RS)
))
(/usr/local/texlive/2019/texmf-dist/tex/latex/parskip/parskip.sty
Package: parskip 2019-01-16 v2.0c non-zero parskip adjustments

(/usr/local/texlive/2019/texmf-dist/tex/latex/oberdiek/kvoptions.sty
Package: kvoptions 2016/05/16 v3.12 Key value format for package options (HO)

(/usr/local/texlive/2019/texmf-dist/tex/generic/oberdiek/ltxcmds.sty
Package: ltxcmds 2016/05/16 v1.23 LaTeX kernel commands for general use (HO)
)
(/usr/local/texlive/2019/texmf-dist/tex/generic/oberdiek/kvsetkeys.sty
Package: kvsetkeys 2016/05/16 v1.17 Key value parser (HO)

(/usr/local/texlive/2019/texmf-dist/tex/generic/oberdiek/infwarerr.sty
Package: infwarerr 2016/05/16 v1.4 Providing info/warning/error messages (HO)
)
(/usr/local/texlive/2019/texmf-dist/tex/generic/oberdiek/etexcmds.sty
Package: etexcmds 2016/05/16 v1.6 Avoid name clashes with e-TeX commands (HO)
))))
(/usr/local/texlive/2019/texmf-dist/tex/latex/xcolor/xcolor.sty
Package: xcolor 2016/05/11 v2.12 LaTeX color extensions (UK)

(/usr/local/texlive/2019/texmf-dist/tex/latex/graphics-cfg/color.cfg
File: color.cfg 2016/01/02 v1.6 sample color configuration
)
Package xcolor Info: Driver file: pdftex.def on input line 225.
Package xcolor Info: Model `cmy' substituted by `cmy0' on input line 1348.
Package xcolor Info: Model `hsb' substituted by `rgb' on input line 1352.
Package xcolor Info: Model `RGB' extended on input line 1364.
Package xcolor Info: Model `HTML' substituted by `rgb' on input line 1366.
Package xcolor Info: Model `Hsb' substituted by `hsb' on input line 1367.
Package xcolor Info: Model `tHsb' substituted by `hsb' on input line 1368.
Package xcolor Info: Model `HSB' substituted by `hsb' on input line 1369.
Package xcolor Info: Model `Gray' substituted by `gray' on input line 1370.
Package xcolor Info: Model `wave' substituted by `hsb' on input line 1371.
)
(/usr/local/texlive/2019/texmf-dist/tex/latex/xurl/xurl.sty
Package: xurl 2018/12/23 v 0.07 modify URL breaks

(/usr/local/texlive/2019/texmf-dist/tex/latex/url/url.sty
\Urlmuskip=\muskip11
Package: url 2013/09/16  ver 3.4  Verb mode for urls, etc.
))
(/usr/local/texlive/2019/texmf-dist/tex/latex/oberdiek/bookmark.sty
Package: bookmark 2016/05/17 v1.26 PDF bookmarks (HO)

(/usr/local/texlive/2019/texmf-dist/tex/generic/oberdiek/pdfescape.sty
Package: pdfescape 2016/05/16 v1.14 Implements pdfTeX's escape features (HO)

(/usr/local/texlive/2019/texmf-dist/tex/generic/oberdiek/pdftexcmds.sty
Package: pdftexcmds 2018/09/10 v0.29 Utility functions of pdfTeX for LuaTeX (HO
)
Package pdftexcmds Info: LuaTeX not detected.
Package pdftexcmds Info: \pdf@primitive is available.
Package pdftexcmds Info: \pdf@ifprimitive is available.
Package pdftexcmds Info: \pdfdraftmode found.
))
(/usr/local/texlive/2019/texmf-dist/tex/latex/hyperref/hyperref.sty
Package: hyperref 2018/11/30 v6.88e Hypertext links for LaTeX

(/usr/local/texlive/2019/texmf-dist/tex/generic/oberdiek/hobsub-hyperref.sty
Package: hobsub-hyperref 2016/05/16 v1.14 Bundle oberdiek, subset hyperref (HO)


(/usr/local/texlive/2019/texmf-dist/tex/generic/oberdiek/hobsub-generic.sty
Package: hobsub-generic 2016/05/16 v1.14 Bundle oberdiek, subset generic (HO)
Package: hobsub 2016/05/16 v1.14 Construct package bundles (HO)
Package hobsub Info: Skipping package `infwarerr' (already loaded).
Package hobsub Info: Skipping package `ltxcmds' (already loaded).
Package hobsub Info: Skipping package `ifluatex' (already loaded).
Package hobsub Info: Skipping package `ifvtex' (already loaded).
Package: intcalc 2016/05/16 v1.2 Expandable calculations with integers (HO)
Package hobsub Info: Skipping package `ifpdf' (already loaded).
Package hobsub Info: Skipping package `etexcmds' (already loaded).
Package hobsub Info: Skipping package `kvsetkeys' (already loaded).
Package: kvdefinekeys 2016/05/16 v1.4 Define keys (HO)
Package hobsub Info: Skipping package `pdftexcmds' (already loaded).
Package hobsub Info: Skipping package `pdfescape' (already loaded).
Package: bigintcalc 2016/05/16 v1.4 Expandable calculations on big integers (HO
)
Package: bitset 2016/05/16 v1.2 Handle bit-vector datatype (HO)
Package: uniquecounter 2016/05/16 v1.3 Provide unlimited unique counter (HO)
)
Package hobsub Info: Skipping package `hobsub' (already loaded).
Package: letltxmacro 2016/05/16 v1.5 Let assignment for LaTeX macros (HO)
Package: hopatch 2016/05/16 v1.3 Wrapper for package hooks (HO)
Package: xcolor-patch 2016/05/16 xcolor patch
Package: atveryend 2016/05/16 v1.9 Hooks at the very end of document (HO)
Package: atbegshi 2016/06/09 v1.18 At begin shipout hook (HO)
Package: refcount 2016/05/16 v3.5 Data extraction from label references (HO)
Package: hycolor 2016/05/16 v1.8 Color options for hyperref/bookmark (HO)
)
(/usr/local/texlive/2019/texmf-dist/tex/latex/oberdiek/auxhook.sty
Package: auxhook 2016/05/16 v1.4 Hooks for auxiliary files (HO)
)
\@linkdim=\dimen143
\Hy@linkcounter=\count119
\Hy@pagecounter=\count120

(/usr/local/texlive/2019/texmf-dist/tex/latex/hyperref/pd1enc.def
File: pd1enc.def 2018/11/30 v6.88e Hyperref: PDFDocEncoding definition (HO)
Now handling font encoding PD1 ...
... no UTF-8 mapping file for font encoding PD1
)
\Hy@SavedSpaceFactor=\count121

(/usr/local/texlive/2019/texmf-dist/tex/latex/latexconfig/hyperref.cfg
File: hyperref.cfg 2002/06/06 v1.2 hyperref configuration of TeXLive
)
Package hyperref Info: Option `unicode' set `true' on input line 4393.

(/usr/local/texlive/2019/texmf-dist/tex/latex/hyperref/puenc.def
File: puenc.def 2018/11/30 v6.88e Hyperref: PDF Unicode definition (HO)
Now handling font encoding PU ...
... no UTF-8 mapping file for font encoding PU
)
Package hyperref Info: Hyper figures OFF on input line 4519.
Package hyperref Info: Link nesting OFF on input line 4524.
Package hyperref Info: Hyper index ON on input line 4527.
Package hyperref Info: Plain pages OFF on input line 4534.
Package hyperref Info: Backreferencing OFF on input line 4539.
Package hyperref Info: Implicit mode ON; LaTeX internals redefined.
Package hyperref Info: Bookmarks ON on input line 4772.
\c@Hy@tempcnt=\count122
LaTeX Info: Redefining \url on input line 5125.
\XeTeXLinkMargin=\dimen144
\Fld@menulength=\count123
\Field@Width=\dimen145
\Fld@charsize=\dimen146
Package hyperref Info: Hyper figures OFF on input line 6380.
Package hyperref Info: Link nesting OFF on input line 6385.
Package hyperref Info: Hyper index ON on input line 6388.
Package hyperref Info: backreferencing OFF on input line 6395.
Package hyperref Info: Link coloring OFF on input line 6400.
Package hyperref Info: Link coloring with OCG OFF on input line 6405.
Package hyperref Info: PDF/A mode OFF on input line 6410.
LaTeX Info: Redefining \ref on input line 6450.
LaTeX Info: Redefining \pageref on input line 6454.
\Hy@abspage=\count124
\c@Item=\count125
\c@Hfootnote=\count126
)
Package hyperref Info: Driver (autodetected): hpdftex.

(/usr/local/texlive/2019/texmf-dist/tex/latex/hyperref/hpdftex.def
File: hpdftex.def 2018/11/30 v6.88e Hyperref driver for pdfTeX
\Fld@listcount=\count127
\c@bookmark@seq@number=\count128

(/usr/local/texlive/2019/texmf-dist/tex/latex/oberdiek/rerunfilecheck.sty
Package: rerunfilecheck 2016/05/16 v1.8 Rerun checks for auxiliary files (HO)
Package uniquecounter Info: New unique counter `rerunfilecheck' on input line 2
82.
)
\Hy@SectionHShift=\skip69
)
(/usr/local/texlive/2019/texmf-dist/tex/latex/oberdiek/bkm-pdftex.def
File: bkm-pdftex.def 2016/05/17 v1.26 bookmark driver for pdfTeX (HO)
\BKM@id=\count129
))
(/usr/local/texlive/2019/texmf-dist/tex/latex/tools/longtable.sty
Package: longtable 2014/10/28 v4.11 Multi-page Table package (DPC)+ FMi change
\LTleft=\skip70
\LTright=\skip71
\LTpre=\skip72
\LTpost=\skip73
\LTchunksize=\count130
\LTcapwidth=\dimen147
\LT@head=\box33
\LT@firsthead=\box34
\LT@foot=\box35
\LT@lastfoot=\box36
\LT@cols=\count131
\LT@rows=\count132
\c@LT@tables=\count133
\c@LT@chunks=\count134
\LT@p@ftn=\toks27
)
(/usr/local/texlive/2019/texmf-dist/tex/latex/footnotehyper/footnotehyper.sty
Package: footnotehyper 2018/01/23 v1.1 hyperref aware footnote.sty (JFB)
\FNH@notes=\box37
\FNH@width=\dimen148
)
(/usr/local/texlive/2019/texmf-dist/tex/latex/oberdiek/grffile.sty
Package: grffile 2017/06/30 v1.18 Extended file name support for graphics (HO)
Package grffile Info: Option `multidot' is set to `true'.
Package grffile Info: Option `extendedchars' is set to `false'.
Package grffile Info: Option `space' is set to `true'.
Package grffile Info: \Gin@ii of package `graphicx' fixed on input line 494.
)
(/usr/local/texlive/2019/texmf-dist/tex/latex/was/upgreek.sty
Package: upgreek 2003/02/12 v2.0 (WaS)
Package upgreek Info: Using Euler Roman for upright Greek on input line 31.
\symugrf@m=\mathgroup9
LaTeX Font Info:    Overwriting symbol font `ugrf@m' in version `bold'
(Font)                  U/eur/m/n --> U/eur/b/n on input line 38.
)
(/usr/local/texlive/2019/texmf-dist/tex/latex/graphics/lscape.sty
Package: lscape 2000/10/22 v3.01 Landscape Pages (DPC)
)
(/usr/local/texlive/2019/texmf-dist/tex/latex/multirow/multirow.sty
Package: multirow 2019/01/01 v2.4 Span multiple rows of a table
\multirow@colwidth=\skip74
\multirow@cntb=\count135
\multirow@dima=\skip75
\bigstrutjot=\dimen149
)
(/usr/local/texlive/2019/texmf-dist/tex/latex/tools/tabularx.sty
Package: tabularx 2016/02/03 v2.11b `tabularx' package (DPC)

(/usr/local/texlive/2019/texmf-dist/tex/latex/tools/array.sty
Package: array 2018/12/30 v2.4k Tabular extension package (FMi)
\col@sep=\dimen150
\ar@mcellbox=\box38
\extrarowheight=\dimen151
\NC@list=\toks28
\extratabsurround=\skip76
\backup@length=\skip77
\ar@cellbox=\box39
)
\TX@col@width=\dimen152
\TX@old@table=\dimen153
\TX@old@col=\dimen154
\TX@target=\dimen155
\TX@delta=\dimen156
\TX@cols=\count136
\TX@ftn=\toks29
)
(/usr/local/texlive/2019/texmf-dist/tex/latex/threeparttablex/threeparttablex.s
ty
Package: threeparttablex 2013/07/23 v0.3 by daleif
 (/usr/local/texlive/2019/texmf-dist/tex/latex/environ/environ.sty
Package: environ 2014/05/04 v0.3 A new way to define environments

(/usr/local/texlive/2019/texmf-dist/tex/latex/trimspaces/trimspaces.sty
Package: trimspaces 2009/09/17 v1.1 Trim spaces around a token list
))
\TPTL@width=\skip78
)
\longtablewidth=\skip79

(/usr/local/texlive/2019/texmf-dist/tex/latex/lineno/lineno.sty
Package: lineno 2005/11/02 line numbers on paragraphs v4.41
\linenopenalty=\count137
\output=\toks30
\linenoprevgraf=\count138
\linenumbersep=\dimen157
\linenumberwidth=\dimen158
\c@linenumber=\count139
\c@pagewiselinenumber=\count140
\c@LN@truepage=\count141
\c@internallinenumber=\count142
\c@internallinenumbers=\count143
\quotelinenumbersep=\dimen159
\bframerule=\dimen160
\bframesep=\dimen161
\bframebox=\box40
LaTeX Info: Redefining \\ on input line 3056.
)
(/usr/local/texlive/2019/texmf-dist/tex/latex/csquotes/csquotes.sty
Package: csquotes 2018/04/13 v5.2d context-sensitive quotations (JAW)
\csq@reset=\count144
\csq@gtype=\count145
\csq@glevel=\count146
\csq@qlevel=\count147
\csq@maxlvl=\count148
\csq@tshold=\count149
\csq@ltx@everypar=\toks31

(/usr/local/texlive/2019/texmf-dist/tex/latex/csquotes/csquotes.def
File: csquotes.def 2018/04/13 v5.2d csquotes generic definitions (JAW)
)
Package csquotes Info: Trying to load configuration file 'csquotes.cfg'...
Package csquotes Info: ... configuration file loaded successfully.

(/usr/local/texlive/2019/texmf-dist/tex/latex/csquotes/csquotes.cfg
File: csquotes.cfg 
))
(/usr/local/texlive/2019/texmf-dist/tex/latex/setspace/setspace.sty
Package: setspace 2011/12/19 v6.7a set line spacing
)
(/usr/local/texlive/2019/texmf-dist/tex/generic/babel/babel.sty
Package: babel 2019/05/04 3.31 The Babel package

(/usr/local/texlive/2019/texmf-dist/tex/generic/babel/switch.def
File: switch.def 2019/05/04 3.31 Babel switching mechanism
)
(/usr/local/texlive/2019/texmf-dist/tex/generic/babel-english/english.ldf
Language: english 2017/06/06 v3.3r English support from the babel system

(/usr/local/texlive/2019/texmf-dist/tex/generic/babel/babel.def
File: babel.def 2019/05/04 3.31 Babel common definitions
\babel@savecnt=\count150
\U@D=\dimen162

(/usr/local/texlive/2019/texmf-dist/tex/generic/babel/txtbabel.def)
\bbl@dirlevel=\count151
)
\l@canadian = a dialect from \language\l@american 
\l@australian = a dialect from \language\l@british 
\l@newzealand = a dialect from \language\l@british 
)
(/usr/local/texlive/2019/texmf-dist/tex/generic/babel-english/english.ldf
Language: english 2017/06/06 v3.3r English support from the babel system
))
Package csquotes Info: Checking for multilingual support...
Package csquotes Info: ... found 'babel' package.
Package csquotes Info: Adjusting default style.
Package csquotes Info: Redefining alias 'default' -> 'english'.

(./eye_v3.aux)
\openout1 = `eye_v3.aux'.

LaTeX Font Info:    Checking defaults for OML/cmm/m/it on input line 160.
LaTeX Font Info:    ... okay on input line 160.
LaTeX Font Info:    Checking defaults for T1/cmr/m/n on input line 160.
LaTeX Font Info:    ... okay on input line 160.
LaTeX Font Info:    Checking defaults for OT1/cmr/m/n on input line 160.
LaTeX Font Info:    ... okay on input line 160.
LaTeX Font Info:    Checking defaults for OMS/cmsy/m/n on input line 160.
LaTeX Font Info:    ... okay on input line 160.
LaTeX Font Info:    Checking defaults for OMX/cmex/m/n on input line 160.
LaTeX Font Info:    ... okay on input line 160.
LaTeX Font Info:    Checking defaults for U/cmr/m/n on input line 160.
LaTeX Font Info:    ... okay on input line 160.
LaTeX Font Info:    Checking defaults for TS1/cmr/m/n on input line 160.
LaTeX Font Info:    Try loading font information for TS1+cmr on input line 160.

 (/usr/local/texlive/2019/texmf-dist/tex/latex/base/ts1cmr.fd
File: ts1cmr.fd 2014/09/29 v2.5h Standard LaTeX font definitions
)
LaTeX Font Info:    ... okay on input line 160.
LaTeX Font Info:    Checking defaults for PD1/pdf/m/n on input line 160.
LaTeX Font Info:    ... okay on input line 160.
LaTeX Font Info:    Checking defaults for PU/pdf/m/n on input line 160.
LaTeX Font Info:    ... okay on input line 160.
LaTeX Font Info:    Try loading font information for T1+lmr on input line 160.

(/usr/local/texlive/2019/texmf-dist/tex/latex/lm/t1lmr.fd
File: t1lmr.fd 2009/10/30 v1.6 Font defs for Latin Modern
)
*geometry* driver: auto-detecting
*geometry* detected driver: pdftex
*geometry* verbose mode - [ preamble ] result:
* driver: pdftex
* paper: <default>
* layout: <same size as paper>
* layoutoffset:(h,v)=(0.0pt,0.0pt)
* modes: twoside 
* h-part:(L,W,R)=(72.26999pt, 469.75502pt, 72.26999pt)
* v-part:(T,H,B)=(72.26999pt, 650.43001pt, 72.26999pt)
* \paperwidth=614.295pt
* \paperheight=794.96999pt
* \textwidth=469.75502pt
* \textheight=650.43001pt
* \oddsidemargin=0.0pt
* \evensidemargin=0.0pt
* \topmargin=-37.0pt
* \headheight=15.2pt
* \headsep=25.0pt
* \topskip=12.0pt
* \footskip=30.0pt
* \marginparwidth=95.0pt
* \marginparsep=10.0pt
* \columnsep=10.0pt
* \skip\footins=10.8pt plus 4.0pt minus 2.0pt
* \hoffset=0.0pt
* \voffset=0.0pt
* \mag=1000
* \@twocolumnfalse
* \@twosidetrue
* \@mparswitchtrue
* \@reversemarginfalse
* (1in=72.27pt=25.4mm, 1cm=28.453pt)

(/usr/local/texlive/2019/texmf-dist/tex/context/base/mkii/supp-pdf.mkii
[Loading MPS to PDF converter (version 2006.09.02).]
\scratchcounter=\count152
\scratchdimen=\dimen163
\scratchbox=\box41
\nofMPsegments=\count153
\nofMParguments=\count154
\everyMPshowfont=\toks32
\MPscratchCnt=\count155
\MPscratchDim=\dimen164
\MPnumerator=\count156
\makeMPintoPDFobject=\count157
\everyMPtoPDFconversion=\toks33
) (/usr/local/texlive/2019/texmf-dist/tex/latex/oberdiek/epstopdf-base.sty
Package: epstopdf-base 2016/05/15 v2.6 Base part for package epstopdf

(/usr/local/texlive/2019/texmf-dist/tex/latex/oberdiek/grfext.sty
Package: grfext 2016/05/16 v1.2 Manage graphics extensions (HO)
)
Package epstopdf-base Info: Redefining graphics rule for `.eps' on input line 4
38.
Package grfext Info: Graphics extension search list:
(grfext)             [.pdf,.png,.jpg,.mps,.jpeg,.jbig2,.jb2,.PDF,.PNG,.JPG,.JPE
G,.JBIG2,.JB2,.eps]
(grfext)             \AppendGraphicsExtensions on input line 456.

(/usr/local/texlive/2019/texmf-dist/tex/latex/latexconfig/epstopdf-sys.cfg
File: epstopdf-sys.cfg 2010/07/13 v1.3 Configuration of (r)epstopdf for TeX Liv
e
))
(/usr/local/texlive/2019/texmf-dist/tex/latex/apa6/config/APAamerican.txt
File: APAamerican.txt 2012/02/23 v1.25 apa6 configuration for American English
)
Package caption Info: Begin \AtBeginDocument code.
Package caption Info: float package is loaded.
Package caption Info: hyperref package is loaded.
Package caption Info: longtable package is loaded.

(/usr/local/texlive/2019/texmf-dist/tex/latex/caption/ltcaption.sty
Package: ltcaption 2018/08/26 v1.4-95 longtable captions (AR)
)
Package caption Info: End \AtBeginDocument code.
LaTeX Info: Redefining \microtypecontext on input line 160.
Package microtype Info: Generating PDF output.
Package microtype Info: Character protrusion enabled (level 2).
Package microtype Info: Using protrusion set `basicmath'.
Package microtype Info: Automatic font expansion enabled (level 2),
(microtype)             stretch: 20, shrink: 20, step: 1, non-selected.
Package microtype Info: Using default expansion set `basictext'.
Package microtype Info: No adjustment of tracking.
Package microtype Info: No adjustment of interword spacing.
Package microtype Info: No adjustment of character kerning.

(/usr/local/texlive/2019/texmf-dist/tex/latex/microtype/mt-cmr.cfg
File: mt-cmr.cfg 2013/05/19 v2.2 microtype config. file: Computer Modern Roman 
(RS)
)
\AtBeginShipoutBox=\box42
Package hyperref Info: Link coloring OFF on input line 160.

(/usr/local/texlive/2019/texmf-dist/tex/latex/hyperref/nameref.sty
Package: nameref 2016/05/21 v2.44 Cross-referencing by name of section

(/usr/local/texlive/2019/texmf-dist/tex/generic/oberdiek/gettitlestring.sty
Package: gettitlestring 2016/05/16 v1.5 Cleanup title references (HO)
)
\c@section@level=\count158
)
LaTeX Info: Redefining \ref on input line 160.
LaTeX Info: Redefining \pageref on input line 160.
LaTeX Info: Redefining \nameref on input line 160.
LaTeX Font Info:    Try loading font information for T1+lmss on input line 162.


(/usr/local/texlive/2019/texmf-dist/tex/latex/lm/t1lmss.fd
File: t1lmss.fd 2009/10/30 v1.6 Font defs for Latin Modern
)
LaTeX Font Info:    Try loading font information for OT1+lmr on input line 162.


(/usr/local/texlive/2019/texmf-dist/tex/latex/lm/ot1lmr.fd
File: ot1lmr.fd 2009/10/30 v1.6 Font defs for Latin Modern
)
LaTeX Font Info:    Try loading font information for OML+lmm on input line 162.


(/usr/local/texlive/2019/texmf-dist/tex/latex/lm/omllmm.fd
File: omllmm.fd 2009/10/30 v1.6 Font defs for Latin Modern
)
LaTeX Font Info:    Try loading font information for OMS+lmsy on input line 162
.

(/usr/local/texlive/2019/texmf-dist/tex/latex/lm/omslmsy.fd
File: omslmsy.fd 2009/10/30 v1.6 Font defs for Latin Modern
)
LaTeX Font Info:    Try loading font information for OMX+lmex on input line 162
.

(/usr/local/texlive/2019/texmf-dist/tex/latex/lm/omxlmex.fd
File: omxlmex.fd 2009/10/30 v1.6 Font defs for Latin Modern
)
LaTeX Font Info:    External font `lmex10' loaded for size
(Font)              <12> on input line 162.
LaTeX Font Info:    External font `lmex10' loaded for size
(Font)              <8> on input line 162.
LaTeX Font Info:    External font `lmex10' loaded for size
(Font)              <6> on input line 162.
LaTeX Font Info:    Try loading font information for U+msa on input line 162.

(/usr/local/texlive/2019/texmf-dist/tex/latex/amsfonts/umsa.fd
File: umsa.fd 2013/01/14 v3.01 AMS symbols A
)
(/usr/local/texlive/2019/texmf-dist/tex/latex/microtype/mt-msa.cfg
File: mt-msa.cfg 2006/02/04 v1.1 microtype config. file: AMS symbols (a) (RS)
)
LaTeX Font Info:    Try loading font information for U+msb on input line 162.

(/usr/local/texlive/2019/texmf-dist/tex/latex/amsfonts/umsb.fd
File: umsb.fd 2013/01/14 v3.01 AMS symbols B
)
(/usr/local/texlive/2019/texmf-dist/tex/latex/microtype/mt-msb.cfg
File: mt-msb.cfg 2005/06/01 v1.0 microtype config. file: AMS symbols (b) (RS)
)
(/usr/local/texlive/2019/texmf-dist/tex/latex/microtype/mt-eur.cfg
File: mt-eur.cfg 2006/07/31 v1.1 microtype config. file: AMS Euler Roman (RS)
) [1{/usr/local/texlive/2019/texmf-var/fonts/map/pdftex/updmap/pdftex.map}

] [2]
(./preamble-latex.tex)
LaTeX Font Info:    External font `lmex10' loaded for size
(Font)              <10> on input line 170.
LaTeX Font Info:    External font `lmex10' loaded for size
(Font)              <7> on input line 170.
LaTeX Font Info:    External font `lmex10' loaded for size
(Font)              <5> on input line 170.
 [3] [4] [5]
<figs/late_vs_early_filter.pdf, id=51, 711.31892pt x 426.79132pt>
File: figs/late_vs_early_filter.pdf Graphic file (type pdf)
<use figs/late_vs_early_filter.pdf>
Package pdftex.def Info: figs/late_vs_early_filter.pdf  used on input line 185.

(pdftex.def)             Requested size: 469.75414pt x 281.85246pt.
 [6 <./figs/late_vs_early_filter.pdf>]
[7]
<figs/belief_squashed_color3.png, id=86, 1347.0325pt x 815.045pt>
File: figs/belief_squashed_color3.png Graphic file (type png)
<use figs/belief_squashed_color3.png>
Package pdftex.def Info: figs/belief_squashed_color3.png  used on input line 20
0.
(pdftex.def)             Requested size: 422.77594pt x 255.80779pt.
 [8 <./figs/belief_squashed_color3.png>] [9] [10] [11] [12] [13]
<figs/twoLoops_myopic.png, id=137, 946.70763pt x 355.3275pt>
File: figs/twoLoops_myopic.png Graphic file (type png)
<use figs/twoLoops_myopic.png>
Package pdftex.def Info: figs/twoLoops_myopic.png  used on input line 248.
(pdftex.def)             Requested size: 469.7557pt x 176.31326pt.
 [14]
[15 <./figs/twoLoops_myopic.png>] [16] [17] [18] [19] [20] [21] [22] [23]
[24] [25] [26] [27] [28]
<figs/lessMore2.pdf, id=293, 711.31892pt x 184.94292pt>
File: figs/lessMore2.pdf Graphic file (type pdf)
<use figs/lessMore2.pdf>
Package pdftex.def Info: figs/lessMore2.pdf  used on input line 442.
(pdftex.def)             Requested size: 469.75414pt x 122.13605pt.
 [29 <./figs/lessMore2.pdf>]
<figs/shep.pdf, id=321, 426.79132pt x 284.52756pt>
File: figs/shep.pdf Graphic file (type pdf)
<use figs/shep.pdf>
Package pdftex.def Info: figs/shep.pdf  used on input line 455.
(pdftex.def)             Requested size: 234.87923pt x 156.58615pt.
 [30 <./figs/shep.pdf>]
[31]
<figs/shjAcc_shep_mod.pdf, id=351, 661.47125pt x 421.575pt>
File: figs/shjAcc_shep_mod.pdf Graphic file (type pdf)
<use figs/shjAcc_shep_mod.pdf>
Package pdftex.def Info: figs/shjAcc_shep_mod.pdf  used on input line 471.
(pdftex.def)             Requested size: 469.74881pt x 299.38466pt.
 [32 <./figs/shjAcc_shep_mod.pdf>] [33] [34] [35] [36]
<figs/rehder_30something_probA.pdf, id=420, 492.23268pt x 349.96889pt>
File: figs/rehder_30something_probA.pdf Graphic file (type pdf)
<use figs/rehder_30something_probA.pdf>
Package pdftex.def Info: figs/rehder_30something_probA.pdf  used on input line 
567.
(pdftex.def)             Requested size: 234.87949pt x 166.99522pt.
 [37] [38 <./figs/rehder_30something_probA.pdf>] [39]
<figs/rulex.pdf, id=565, 594.72188pt x 218.31563pt>
File: figs/rulex.pdf Graphic file (type pdf)
<use figs/rulex.pdf>
Package pdftex.def Info: figs/rulex.pdf  used on input line 627.
(pdftex.def)             Requested size: 469.75253pt x 172.4408pt.
 [40] [41 <./figs/rulex.pdf>] [42] [43]
[44] [45] [46] [47] [48] [49] [50] [51] [52] [53] [54] [55] [56] [57] [58]
[59] [60] [61] [62] [63] [64]
<figs/shj_acc_mod_1000times.png, id=939, 325.215pt x 200.4288pt>
File: figs/shj_acc_mod_1000times.png Graphic file (type png)
<use figs/shj_acc_mod_1000times.png>
Package pdftex.def Info: figs/shj_acc_mod_1000times.png  used on input line 108
4.
(pdftex.def)             Requested size: 469.79298pt x 289.53166pt.
 AED endfloat: Processing end Figures and Tables
[65 <./figs/shj_acc_mod_1000times.png>]
Package atveryend Info: Empty hook `BeforeClearDocument' on input line 1088.
Package atveryend Info: Empty hook `AfterLastShipout' on input line 1088.
 (./eye_v3.aux)
Package atveryend Info: Executing hook `AtVeryEndDocument' on input line 1088.
Package atveryend Info: Empty hook `AtEndAfterFileList' on input line 1088.


LaTeX Warning: Label(s) may have changed. Rerun to get cross-references right.

 ) 
Here is how much of TeX's memory you used:
 17256 strings out of 492616
 255390 string characters out of 6129482
 408361 words of memory out of 5000000
 20408 multiletter control sequences out of 15000+600000
 89122 words of font info for 156 fonts, out of 8000000 for 9000
 1141 hyphenation exceptions out of 8191
 43i,17n,48p,2245b,487s stack positions out of 5000i,500n,10000p,200000b,80000s
pdfTeX warning (dest): name{Hfootnote.23} has been referenced but does not ex
ist, replaced by a fixed one

pdfTeX warning (dest): name{Hfootnote.22} has been referenced but does not exis
t, replaced by a fixed one

pdfTeX warning (dest): name{Hfootnote.21} has been referenced but does not exis
t, replaced by a fixed one

pdfTeX warning (dest): name{Hfootnote.20} has been referenced but does not exis
t, replaced by a fixed one

pdfTeX warning (dest): name{Hfootnote.19} has been referenced but does not exis
t, replaced by a fixed one

pdfTeX warning (dest): name{Hfootnote.18} has been referenced but does not exis
t, replaced by a fixed one

pdfTeX warning (dest): name{Hfootnote.17} has been referenced but does not exis
t, replaced by a fixed one

pdfTeX warning (dest): name{Hfootnote.16} has been referenced but does not exis
t, replaced by a fixed one

pdfTeX warning (dest): name{Hfootnote.15} has been referenced but does not exis
t, replaced by a fixed one

pdfTeX warning (dest): name{Hfootnote.14} has been referenced but does not exis
t, replaced by a fixed one

pdfTeX warning (dest): name{Hfootnote.13} has been referenced but does not exis
t, replaced by a fixed one

pdfTeX warning (dest): name{Hfootnote.12} has been referenced but does not exis
t, replaced by a fixed one

pdfTeX warning (dest): name{Hfootnote.11} has been referenced but does not exis
t, replaced by a fixed one

pdfTeX warning (dest): name{Hfootnote.10} has been referenced but does not exis
t, replaced by a fixed one

pdfTeX warning (dest): name{Hfootnote.9} has been referenced but does not exist
, replaced by a fixed one

pdfTeX warning (dest): name{Hfootnote.8} has been referenced but does not exist
, replaced by a fixed one

pdfTeX warning (dest): name{Hfootnote.7} has been referenced but does not exist
, replaced by a fixed one

pdfTeX warning (dest): name{Hfootnote.6} has been referenced but does not exist
, replaced by a fixed one

pdfTeX warning (dest): name{Hfootnote.5} has been referenced but does not exist
, replaced by a fixed one

pdfTeX warning (dest): name{Hfootnote.4} has been referenced but does not exist
, replaced by a fixed one

pdfTeX warning (dest): name{Hfootnote.3} has been referenced but does not exist
, replaced by a fixed one

pdfTeX warning (dest): name{Hfootnote.2} has been referenced but does not exist
, replaced by a fixed one

pdfTeX warning (dest): name{Hfootnote.1} has been referenced but does not exist
, replaced by a fixed one

{/usr/local/texlive/2019/texmf-dist/fonts/enc/dvips/lm/lm-rm.enc}{/usr/local/te
xlive/2019/texmf-dist/fonts/enc/dvips/lm/lm-mathit.enc}{/usr/local/texlive/2019
/texmf-dist/fonts/enc/dvips/lm/lm-mathsy.enc}{/usr/local/texlive/2019/texmf-dis
t/fonts/enc/dvips/lm/lm-mathex.enc}{/usr/local/texlive/2019/texmf-dist/fonts/en
c/dvips/lm/lm-ec.enc}</usr/local/texlive/2019/texmf-dist/fonts/type1/public/lm/
lmbx12.pfb></usr/local/texlive/2019/texmf-dist/fonts/type1/public/lm/lmex10.pfb
></usr/local/texlive/2019/texmf-dist/fonts/type1/public/lm/lmmi10.pfb></usr/loc
al/texlive/2019/texmf-dist/fonts/type1/public/lm/lmmi12.pfb></usr/local/texlive
/2019/texmf-dist/fonts/type1/public/lm/lmmi6.pfb></usr/local/texlive/2019/texmf
-dist/fonts/type1/public/lm/lmmi8.pfb></usr/local/texlive/2019/texmf-dist/fonts
/type1/public/lm/lmr10.pfb></usr/local/texlive/2019/texmf-dist/fonts/type1/publ
ic/lm/lmr12.pfb></usr/local/texlive/2019/texmf-dist/fonts/type1/public/lm/lmr7.
pfb></usr/local/texlive/2019/texmf-dist/fonts/type1/public/lm/lmr8.pfb></usr/lo
cal/texlive/2019/texmf-dist/fonts/type1/public/lm/lmri10.pfb></usr/local/texliv
e/2019/texmf-dist/fonts/type1/public/lm/lmri12.pfb></usr/local/texlive/2019/tex
mf-dist/fonts/type1/public/lm/lmss8.pfb></usr/local/texlive/2019/texmf-dist/fon
ts/type1/public/lm/lmsy10.pfb></usr/local/texlive/2019/texmf-dist/fonts/type1/p
ublic/lm/lmsy8.pfb></usr/local/texlive/2019/texmf-dist/fonts/type1/public/amsfo
nts/symbols/msbm10.pfb>
Output written on eye_v3.pdf (65 pages, 2093437 bytes).
PDF statistics:
 1147 PDF objects out of 1200 (max. 8388607)
 956 compressed objects within 10 object streams
 292 named destinations out of 1000 (max. 500000)
 12526 words of extra memory for PDF output out of 14400 (max. 10000000)
