# Supplementary material for: Bidirectional Influences of Information Sampling and Concept Learning
Source: Psychol Rev. 2021 Jul 19;129(2):213–34. doi: 10.1037/rev0000287 (PMC8766620; doi:10.1037/rev0000287)
Supplement: Supplementary file 1 [file REV-2019-1177_Suppl.zip › texput.log]

This is pdfTeX, Version 3.14159265-2.6-1.40.20 (TeX Live 2019) (preloaded format=pdflatex 2019.5.8)  15 FEB 2021 11:36
entering extended mode
 restricted \write18 enabled.
 %&-line parsing enabled.
**eye_v3.

! Emergency stop.
<*> eye_v3.
           
End of file on the terminal!

 
Here is how much of TeX's memory you used:
 4 strings out of 492616
 102 string characters out of 6129482
 57117 words of memory out of 5000000
 4025 multiletter control sequences out of 15000+600000
 3640 words of font info for 14 fonts, out of 8000000 for 9000
 1141 hyphenation exceptions out of 8191
 0i,0n,0p,1b,6s stack positions out of 5000i,500n,10000p,200000b,80000s
!  ==> Fatal error occurred, no output PDF file produced!
